# Supplementary material for: The Effects of an Initial Extreme Drought and Chronic Change in Precipitation on Plant Biomass Allocation in a Temperate Grassland
Source: Ecol Evol. 2025 Sep 10;15(9):e71625. doi: 10.1002/ece3.71625 (PMC12422408; doi:10.1002/ece3.71625)
Supplement: Supplementary file 2 — Appendix S2 [file ECE3-15-e71625-s004.Rmd]

---
title: "Statistical analysis"
author: "Amira Voros"
date: "2024-12-11"
header-includes:
  - \usepackage{placeins}
  - \usepackage{float}
  - \floatplacement{figure}{H} 
output: 
   pdf_document:
    number_section: yes
    toc: yes
    toc_depth: 4
    fig_caption: yes
---

\newpage

```{r setupb, include=FALSE}
knitr::opts_chunk$set(echo = T, tidy=T, cache=T, message = F, warning = F, comment="", tidy.opts = list(width.cutoff=50))
library(knitr)
library(nlme)
library(kableExtra)
library(emmeans)
library(multcomp)
library(multcompView)
library(effects)
```

# Data

Response variables:

* *ag* : aboveground biomass 

* *bg* : belowground biomass 

* *bg.ag* : above- to belowground biomass ratio 

* *bg10* : belowground biomass in the shallower soil layer (0-10 cm)

* *bg20* : belowground biomass in the deeper soil layer (10-20 cm)


Factors: 

* *drought* : extreme drought treatment in 2014

* *prec* : chronic precipitation change 

* *block* : experimental design --> random factor 

\ \newline
This file shows the results of the models discussed in the article.

```{r data1, include=FALSE}

setwd("")
data1<-read.csv("data.csv",header=TRUE, sep=";",dec=".",na.string="na")

str(data1)
data1$block<-as.factor(data1$block)
data1$plot<-as.factor(data1$plot)
data1$time<-as.factor(data1$time)
data1$drought<-as.factor(data1$drought)
data1$prec<-as.factor(data1$prec)

data1$bg10 <-  ((data1$m_0.10) / ((0.0135^2 * pi)*10))
data1$bg20 <-  ((data1$m_10.20) / ((0.0135^2 * pi)*10))

data1$prec <-  factor(data1$prec, levels=c("R", "C", "L", "S"))
data1$logbg<-log(data1$bg)
data1$logag<-log(data1$ag)
data1$bg.ag <- data1$bg/data1$ag
data1$logbg.ag<-log(data1$bg.ag)
data1$logbg10 <- log(data1$bg10)
data1$logbg20 <- log(data1$bg20)

str(data1)
 
```
\ \newpage

# Aboveground biomass
\ \newline

```{r agb, echo=TRUE}

agb<-lme(logag~drought*prec, 
        random=~ 1|block, 
        weights=varIdent(form= ~ 1 |   prec),
        method = "REML", data=data1)

```

```{r agb_results, echo=FALSE}

kable(anova(agb))  %>%
  row_spec(2:4, background ="yellow") %>%
  kable_styling(latex_options = "HOLD_position")

summary(agb)
```

```{r agb_posthoc, echo=FALSE}

agb.emm <- emmeans(agb, pairwise ~ drought * prec)
contrast(agb.emm, adjust="sidak", method="pairwise")
multcomp::cld(agb.emm, adjust="sidak", Letters=letters, alpha = 0.05)

allEffects(agb)
plot(allEffects(agb))
```
\ \newpage

# Belowground biomass
\ \newline

```{r bgb, echo=TRUE}

bgb<-lme(logbg ~ prec, 
        random=~ 1|block, 
        weights=varIdent(form= ~ 1 |  drought * prec),
        method = "REML", data=data1)

```

```{r bgb_results, echo=FALSE}

kable(anova(bgb))  %>%
  row_spec(2, background ="yellow") %>%
  kable_styling(latex_options = "HOLD_position")

summary(bgb)
```

```{r bgb_posthoc, echo=FALSE}

bgb.emm <- emmeans(bgb, ~prec)
contrast(bgb.emm, adjust="sidak", method="pairwise")
multcomp::cld(bgb.emm, adjust="sidak", Letters=LETTERS, alpha = 0.05)


bgb.emm <- emmeans(bgb, "prec")
kable(pairs(bgb.emm))%>% 
  row_spec(3, background ="yellow") %>%
  row_spec(5, background ="yellow") %>%
  row_spec(6, background ="orange") %>%
  kable_styling(latex_options = "HOLD_position")

allEffects(bgb)
plot(allEffects(bgb))
```
\ \newpage

# Belowground to aboveground biomass ratio
\ \newline

```{r bgb.agb, echo=TRUE}

bgb.agb<-lme(logbg.ag ~ prec, 
        random=~ 1|block, 
        weights=varIdent(form= ~ 1 | prec),
        method = "REML", data=data1)

```

```{r bgb.agb_results, echo=FALSE}

kable(anova(bgb.agb))  %>%
  row_spec(2, background ="yellow") %>%
  kable_styling(latex_options = "HOLD_position")
summary(bgb.agb)

```

```{r bgb.agb_posthoc, echo=FALSE}

bgb.agb.emm <- emmeans(bgb.agb, ~prec)
contrast(bgb.agb.emm, adjust="sidak", method="pairwise")
multcomp::cld(bgb.agb.emm, adjust="sidak", Letters=LETTERS,alpha = 0.05)

allEffects(bgb.agb)
plot(allEffects(bgb.agb))
```
\ \newpage

# Belowground biomass in 0-10 cm layer
\ \newline

```{r bgb.10, echo=TRUE}

bgb.10<-lme(logbg10 ~ prec + drought, 
        random=~ 1|block, 
        weights=varIdent(form= ~ 1 |  prec),
        method = "REML", data=data1)

```

```{r bgb.10_results, echo=FALSE}

kable(anova(bgb.10))  %>%
  row_spec(3, background ="yellow") %>%
  row_spec(2, background ="orange") %>%
  kable_styling(latex_options = "HOLD_position")

summary(bgb.10)

```

```{r bgb.10_posthoc, echo=FALSE}

bgb.10.emmp <- emmeans(bgb.10, ~prec)
contrast(bgb.10.emmp, adjust="sidak", method="pairwise")
multcomp::cld(bgb.10.emmp, adjust="sidak", Letters=LETTERS,alpha = 0.05)

bgb.10.emmc <- emmeans(bgb.10, specs = trt.vs.ctrlk ~ prec, ref = 4)
kable(bgb.10.emmc$contrasts)%>%
  kable_styling(latex_options = "HOLD_position")%>%
  row_spec(1:2, background ="orange")


bgb.10.emmx <- emmeans(bgb.10, ~drought)
contrast(bgb.10.emmx, adjust="sidak", method="pairwise")
multcomp::cld(bgb.10.emmx, adjust="sidak", Letters=letters,alpha = 0.05)
cld(bgb.10.emmx,
    adjust="sidak",
    Letters=letters)


allEffects(bgb.10)
plot(allEffects(bgb.10))
```
\ \newpage

# Belowground biomass in 10-20 cm layer
\ \newline

```{r bgb.20, echo=TRUE}

bgb.20<-lme(logbg20~drought*prec, 
        random=~ 1|block, 
        weights=varIdent(form= ~ 1 |   prec),
        method = "REML", data=data1)

```

```{r bgb.20_results, echo=FALSE}

kable(anova(bgb.20))  %>%
  kable_styling(latex_options = "HOLD_position")

summary(bgb.20)
```
