# Supplementary material for: The Effects of an Initial Extreme Drought and Chronic Change in Precipitation on Plant Biomass Allocation in a Temperate Grassland
Source: Ecol Evol. 2025 Sep 10;15(9):e71625. doi: 10.1002/ece3.71625 (PMC12422408; doi:10.1002/ece3.71625)
Supplement: Supplementary file 3 — Appendix S3 [file ECE3-15-e71625-s002.csv]

plot	time	block	drought	prec	m_0-10	m_10-20	bg	ag
1CC	2019._I.	1	C	C	0.5716	0.1776	130.8519982	112.032625
1CL	2019._I.	1	C	L	0.2363	0.2078	77.56456541	75.573325
1CR	2019._I.	1	C	R	0.6218	0.3527	170.2019117	182.562125
1CS	2019._I.	1	C	S	0.3857	0.1015	85.09222307	42.33475
1XC	2019._I.	1	X	C	0.2808	0.2227	87.93910985	93.163775
1XL	2019._I.	1	X	L	0.3321	0.1925	91.62434364	68.802175
1XR	2019._I.	1	X	R	0.2898	0.1922	84.18401379	95.952775
1XS	2019._I.	1	X	S	0.3196	0.1141	75.74814685	89.372875
2CC	2019._I.	2	C	C	0.783	0.5217	227.8732008	138.241375
2CL	2019._I.	2	C	L	0.2677	0.3032	99.71089933	92.07025
2CR	2019._I.	2	C	R	0.5063	0.396	157.5917752	134.545775
2CS	2019._I.	2	C	S	0.3087	0.3029	106.8193835	80.80515
2XC	2019._I.	2	X	C	0.3614	0.4004	133.0526591	101.339325
2XL	2019._I.	2	X	L	1.3254	0.588	334.186083	80.822325
2XR	2019._I.	2	X	R	0.6136	0.7966	246.2993698	101.55975
2XS	2019._I.	2	X	S	0.3152	1.1403	254.2112699	70.808075
3CC	2019._I.	3	C	C	0.5228	0.3139	146.1343659	112.63045
3CL	2019._I.	3	C	L	2.3367	0.7653	541.7817651	73.334525
3CR	2019._I.	3	C	R	0.4003	0.2346	110.8888597	141.88965
3CS	2019._I.	3	C	S	0.2886	0.0863	65.47839579	85.06
3XC	2019._I.	3	X	C	0.4	0.4041	140.4405923	104.505675
3XL	2019._I.	3	X	L	0.345	0.077	73.70467598	59.0768
3XR	2019._I.	3	X	R	0.33	0.1848	89.91271847	91.720925
3XS	2019._I.	3	X	S	0.6995	0.0764	135.5153035	62.384925
4CC	2019._I.	4	C	C	0.7812	0.3125	191.0208628	141.22035
4CL	2019._I.	4	C	L	0.3813	0.2115	103.5358576	90.9939
4CR	2019._I.	4	C	R	0.3799	0.1667	95.46676751	148.702125
4CS	2019._I.	4	C	S	0.3462	0.1178	81.04021245	56.636875
4XC	2019._I.	4	X	C	0.3134	0.2095	91.32742907	92.32065
4XL	2019._I.	4	X	L	0.6036	0.1025	123.3243405	69.8505
4XR	2019._I.	4	X	R	0.3958	0.2324	109.7186669	87.6948
4XS	2019._I.	4	X	S	0.2305	0.0394	47.13955461	44.35155
5CC	2019._I.	5	C	C	0.5777	0.2325	141.5059917	136.40925
5CL	2019._I.	5	C	L	1.4052	0.3306	303.167243	94.901525
5CR	2019._I.	5	C	R	0.7824	0.2907	187.4229569	175.966325
5CS	2019._I.	5	C	S	0.2393	0.4655	123.0972882	70.06635
5XC	2019._I.	5	X	C	0.4165	0.2512	116.6175643	105.626725
5XL	2019._I.	5	X	L	0.4865	0.5345	178.3233985	88.0602
5XR	2019._I.	5	X	R	0.4397	0.2557	121.4555253	104.72525
5XS	2019._I.	5	X	S	0.3155	0.4391	131.7951386	62.7124
6CC	2019._I.	6	C	C	0.3605	0.1719	92.98665756	101.867825
6CL	2019._I.	6	C	L	0.4528	0.0393	85.94803566	61.186
6CR	2019._I.	6	C	R	0.7653	0.3376	192.6276946	120.9026
6CS	2019._I.	6	C	S	0.4841	0.0834	99.11707018	47.821625
6XC	2019._I.	6	X	C	0.5491	0.1912	129.2975631	67.22475
6XL	2019._I.	6	X	L	0.5446	0.1798	126.5205386	52.4968
6XR	2019._I.	6	X	R	0.5244	0.2372	133.017728	97.8206
6XS	2019._I.	6	X	S	0.4559	0.2158	117.3161869	61.9593
