# Supplementary material for: The Effects of an Initial Extreme Drought and Chronic Change in Precipitation on Plant Biomass Allocation in a Temperate Grassland
Source: Ecol Evol. 2025 Sep 10;15(9):e71625. doi: 10.1002/ece3.71625 (PMC12422408; doi:10.1002/ece3.71625)
Supplement: Supplementary file 4 — Appendix S4 [file ECE3-15-e71625-s003.txt]

In the file data.csv the following columns can be found.
plot:	plot ID
time:	sampling time
block:	block number
drought:	extreme drought in 2014
prec:	chronic precipitation change
m_0-10:	measured [g] belowground biomass from 10-20cm layer
m_10-20:	measured [g] belowground biomass from 0-10cm layer
bg:	sum of belowground biomass [g/m^2] from a given plot
ag:	aboveground biomass [g/m^2] from a given plot
